# Supplementary material for: Spatiotemporal dynamics of fetal liver hematopoietic niches
Source: J Exp Med. 2025 Jan 7;222(2):e20240592. doi: 10.1084/jem.20240592 (PMC11706214; doi:10.1084/jem.20240592)
Supplement: Table S1 — list of antibodies used for FC and IF. [file jem_20240592_tables1.xlsx]

## Sheet: Table S1
Protein	Conjugation	Clone	Catalog #	Manufacturer	Species	Used for	Used for detection of
aSMA	-	1A4	A5228	Sigma-Aldrich	Mouse	IF	Smooth Muscle Cells
B220	FITC	RA3-6B2	103205	Biolegend	Rat	IF	B Lineage Cells
CD106	PE-Cy7	MVCAM.A	105720	Biolegend	Rat	FC	Mesenchymal Cells
CD117 (KIT)	BV605	2B8	563146	BD Biosciences	Rat	FC	Hematopoietic Progenitors
CD117 (KIT)	Biotin	2B8	1129020	SONY	Rat	FC	Lineage Depletion (Stroma)
CD117 (KIT)	APC	2B8	105812	Biolegend	Rat	IF	Hematopoietic Progenitors
CD11b	APC-Cy7	M1/70	1106130	SONY	Rat	FC	Myeloid Lineage Cells
CD11b	FITC	M1/70	101205	Biolegend	Rat	IF	Myeloid Lineage Cells
CD11c	Biotin	N418	1186520	SONY	Rat	FC	Lineage Depletion (Hemato)
CD140a (PDGFRa)	APC	APA5	1279540	SONY	Rat	FC	Mesenchymal Cells
CD140a (PDGFRa)	-	Polyclonal	AF1062	R&D Systems	Goat	IF	Mesenchymal Cells
CD146	BV510	ME-9F1	740200	BD Biosciences	Rat	FC	Endothelial, Mesothelial and Mesenchymal Cells
CD146	-	Polyclonal	AF6106	R&D Systems	Sheep	IF	Endothelial, Mesothelial and Mesenchymal Cells
CD150	BV711	TC15-12F12.2	1179705	SONY	Rat	FC	Hematopoietic Progenitors
CD16/32	FITC	93	1106530	SONY	Rat	FC	Hematopoietic Progenitors
CD166	FITC	eBioALC48	11-1661-80	eBioscience	Rat	FC	Hepatoblasts and Mesenchymal Cells
CD24	BUV496	M1/69	612953	BD Biosciences	Rat	FC	Erythroid Cells
CD31	PerCP-Cy5.5	390	102420	Biolegend	Rat	FC	Endothelial Cells
CD31	AF488	MEC13.3	1112570	SONY	Rat	FC	Endothelial Cells
CD324 (E-Cadh)	PE-Cy7	DECMA-1	1336545	SONY	Rat	FC	Hepatic Cells
CD324 (E-Cadh)	-	24E10	3195S	Cell Signaling Technology	Rabbit	IF	Hepatic Cells
CD326 (EpCAM)	BV605	G8.8	1191135	SONY	Rat	FC	Cholangiocytes
CD326 (EpCAM)	AF647	G8.8R	FAB8998R	R&D Systems	Rat	IF	Cholangiocytes
CD34	PE	RAM34	551387	BD Biosciences	Rat	FC	Hematopoietic Progenitors
CD3e	Biotin	145-2C11	1101520	SONY	Rat	FC	Lineage Depletion (Hemato)
CD4	Biotin	GK1.5	1102020	SONY	Rat	FC	Lineage Depletion (Hemato)
CD45	BV786	30-F11	564225	BD Biosciences	Rat	FC	Hematopoietic Cells
CD45	Biotin	30-F11	1115520	SONY	Rat	FC	Lineage Depletion (Stroma)
CD45	-	Polyclonal	AF114	R&D Systems	Goat	IF	Hematopoietic Cells
CD48	APC	HM48-1	1117060	SONY	Rat	FC	Hematopoietic Progenitors
CD51	BV421	RMV-7	740062	BD Biosciences	Rat	FC	Mesenchymal Cells
CD54	BV395	3E2	740222	BD Biosciences	Rat	FC	Hepatic and Endothelial Cells
CD71	BV421	RI7217	1169065	SONY	Rat	FC	Erythroid Cells
CD71	Biotin	RI7217	1169015	SONY	Rat	FC	Lineage Depletion (Stroma)
CD71	Biotin	RI7217	113803	Biolegend	Rat	IF	Erythroid Cells
CD8a	Biotin	53-6.7	1103520	SONY	Rat	FC	Lineage Depletion (Hemato)
CXCR4	Biotin	2B11	551968	BD Pharmingen	Rat	FC	CXCR4 in hematopoietic cells
Desmin	-	Polyclonal	ab8592	abcam	Rabbit	IF	Stellate Cells
Gp38	APC-Cy7	8.1.1	1237090	SONY	Rat	FC	Mesothelial Cells
Gp38	-	8.1.1	NB600-1015	Novus Biologicals	Hamster	IF	Mesothelial Cells
Gr-1	BUV395	RB6-8C5	563849	BD Biosciences	Rat	FC	Granulocytes
Gr-1	Biotin	RB6-8C5	553125	BD Biosciences	Rat	FC	Lineage Depletion (Hemato)
HNF4a	-	K9218	MA1-199	Invitrogen	Mouse	IF	Hepatic Cells
HNF4a	-	EPR16885-99	ab201460	abcam	Rabbit	IF	Hepatic Cells
LHX2	-	Polyclonal	ABE1402	Merck Millipore	Rabbit	IF	Stellate cells
NG2	PE	1E6.4	130-100-468	Milteny Biotec	Rat	FC	Mesenchymal Cells
NG2	-	Polyclonal	AB5320	Merck Millipore	Rabbit	IF	Mesenchymal Cells
NK1.1	Biotin	PK136	1143520	SONY	Rat	FC	Lineage Depletion (Hemato)
Sca1	BV510	D7	565507	BD Biosciences	Rat	FC	Hematopoietic Progenitors and Endothelial cells
Sca1	BV711	D7	1140655	SONY	Rat	FC	Hematopoietic Progenitors and Endothelial cells
Ter119	PE-Cy7	TER-119	1181110	SONY	Rat	FC	Erythroid Cells
Ter119	Biotin	TER-119	1181020	SONY	Rat	FC	Lineage Depletion (Hemato and Stroma)
Ter119	Biotin	TER-119	116203	Biolegend	Rat	IF	Erythroid Cells
Thy1.2	AF700	30-H12	1126595	SONY	Rat	FC	Mesenchymal Cells
Streptavidin	BV785	-	2626245	SONY	-	FC	-
Streptavidin	PE-Cy5	-	2626025	SONY	-	FC	-
Streptavidin	AF488	-	405235	Biolegend	-	IF	-
Secondary Chicken anti-mouse	AF647	-	A21463	Invitrogen	-	IF	-
Secondary Donkey anti-goat	AF488	-	A11055	Invitrogen	-	IF	-
Secondary Donkey anti-goat	AF568	-	A11057	Invitrogen	-	IF	-
Secondary Donkey anti-goat	AF647	-	A21447	Invitrogen	-	IF	-
Secondary Donkey anti-mouse	AF488	-	A21202	Invitrogen	-	IF	-
Secondary Donkey anti-mouse	AF568	-	A10037	Invitrogen	-	IF	-
Secondary Donkey anti-rabbit	AF488	-	A21206	Invitrogen	-	IF	-
Secondary Donkey anti-rabbit	AF568	-	A10042	Invitrogen	-	IF	-
Secondary Donkey anti-rabbit	AF647	-	A31573	Invitrogen	-	IF	-
Secondary Donkey anti-rat	AF488	-	A21208	Invitrogen	-	IF	-
Secondary Donkey anti-rat	AF594	-	A21209	Invitrogen	-	IF	-
Secondary Donkey anti-rat	AF647	-	A48272	Invitrogen	-	IF	-
Secondary Donkey anti-sheep	AF568	-	A21099	Invitrogen	-	IF	-
Secondary Donkey anti-sheep	AF647	-	A21488	Invitrogen	-	IF	-
Secondary Rabbit anti-hamster	AF594	-	307-585-003	Jackson Immunoresearch	-	IF	-
Anti-GFP	-	-	A11122	Invitrogen	Rabbit	IF	-
