# Supplementary material for: Spatiotemporal dynamics of fetal liver hematopoietic niches
Source: J Exp Med. 2025 Jan 7;222(2):e20240592. doi: 10.1084/jem.20240592 (PMC11706214; doi:10.1084/jem.20240592)
Supplement: Table S2 — shows image analysis metadata. [file jem_20240592_tables2.xlsx]

## Sheet: Table S2
Image	Image pieces		Fluorescent channels				Time point	Animal model	2D/3D?	# Stacks		Analyzed with Pyxidis	Section region	Image dimensions (pixels)	Voxel size	Number of cells detected	Manual verification of NN classification on 400 random images						Images used for each pannel
		Image size									Thickness						C1		C2		C3
			C0	C1	C2	C3											False pos	False neg	False pos	False neg	False pos	False neg	Fig. 1E	Fig. 2A	Fig. 2B	Fig. 2C	Fig. 2D	Fig. 2E	Fig. 2F	Fig. 2G	Fig. 2H	Fig. 2I	Fig. 2J	Fig. 2K	Fig. 2L	Fig. 3A	Fig. 4	Fig. 5A	Fig. 5B	Fig. 5C	Fig. 5D	Fig. 5E	Fig. 5F	Fig. 5G	Fig. 5H	Fig. 5I	Fig. 6B	Fig. 6C	Fig. 6D,E
210909_1	210909_1	49.7 Gb	DNA	NG2	CD45	KIT	E12.5	WT	3D	52	15 um	YES	all FL	10479x11405	0.2405x0.2405x0.2985	101981	-	-	17	3	5	3
210911_3	210911_3	27.2 Gb	DNA	Ter119/CD71	CD45	KIT	E12.5	WT	3D	69	20 um		2 lobes	8577x5752	0.2405x0.2405x0.2985	83182	-	-	8	4	7	1
221205_4	221205_4	1.75 Gb	DNA	LHX2	CD45	KIT	E12.5	WT	2D	1	-		all FL	14677x14871	0.1804x0.1804	31945	-	-	5	1	2	3
221205_5	221205_5	1.5 Gb	DNA	LHX2	CD45	KIT	E12.5	WT	2D	1	-		all FL	14073x13271	0.1804x0.1804	25731	-	-	3	4	1	4
221212_6	221212_6	634 Mb	DNA	LHX2	CD45	KIT	E12.5	WT	2D	1	-		all FL	13913x14962	0.1804x0.1804	33030	-	-	1	2	0	0
221212_1	221212_1	649 Mb	DNA	CD45	HNF4a	KIT	E12.5	WT	2D	1	-		all FL	14752x10998	0.1804x0.1804	31213	1	3	-	-	0	1
221212_2	221212_2	819 Mb	DNA	CD45	HNF4a	KIT	E12.5	WT	2D	1	-		all FL	12214x16772	0.1804x0.1804	29868	9	1	-	-	3	0
221212_3	221212_3	883 Mb	DNA	CD45	HNF4a	KIT	E12.5	WT	2D	1	-		all FL	13905x15866	0.1804x0.1804	26821	0	9	-	-	0	5
230326_1	230326_1_1	445 Mb	DNA	FLK1	CD45	KIT	E12.5	FLK1-GFP	2D	1	-		1 lobe	7420x7499	0.2841x0.2841	76616	-	-	10	5	3	4
	230326_1_2	85 Mb	DNA	FLK1	CD45	KIT	E12.5	FLK1-GFP	2D	1	-		1 lobe	2504x4232	0.2841x0.2841		-	-	25	4	5	8
	230326_1_3	247 Mb	DNA	FLK1	CD45	KIT	E12.5	FLK1-GFP	2D	1	-		1 lobe	6526x4724	0.2841x0.2841		-	-	15	5	7	2
	230326_1_4	838 Mb	DNA	FLK1	CD45	KIT	E12.5	FLK1-GFP	2D	1	-		all FL	10206x10206	0.2841x0.2841		-	-	5	4	6	3
230326_3	230326_3	444 Mb	DNA	FLK1	CD45	KIT	E12.5	FLK1-GFP	2D	1	-		3 lobes	6603x8404	0.2841x0.2841	20986	-	-	19	3	4	4
221020_7	221021_7_63x	1.15 Gb	DNA	LHX2	CD146	HNF4a	E12.5	WT	2D	1	-		all FL	11485x12526	0.2405x0.2405	30630	-	-	-	-	-	-
	221020_7_40x	51 Gb	DNA	LHX2	CD146	HNF4a	E12.5	WT	3D	117	40 um		all FL	7686x8669	0.3788x0.3788x0.3467	196735	-	-	-	-	-	-
221020_9	221020_9_63x	787 Mb	DNA	LHX2	CD146	HNF4a	E12.5	WT	2D	1	-		all FL	11422x8615	0.2405x0.2405	32811	-	-	-	-	-	-
	221020_9_40x	42 Gb	DNA	LHX2	CD146	HNF4a	E12.5	WT	3D	117	40 um		all FL	7686x8669	0.3788x0.3788x0.3467	215568	-	-	-	-	-	-
230326_5	220326_5	6.16 Gb	DNA	LHX2	FLK1	HNF4a	E12.5	FLK1-GFP	3D	25	9 um		2 lobes	4705x6543	0.2841x0.2841x0.35	42338	-	-	-	-	-	-
	220326_5_1	126 Mb	DNA	LHX2	FLK1	HNF4a	E12.5	FLK1-GFP	2D	1	-		2 lobes	5764x2736	0.2841x0.2841		-	-	-	-	-	-
	220326_5_2	441 Mb	DNA	LHX2	FLK1	HNF4a	E12.5	FLK1-GFP	2D	1	-		all FL	6574x8383	0.2841x0.2841		-	-	-	-	-	-
220518_8_1	220518_8_1	840 Mb	DNA	HNF4a	Kitl-dTomato	CD146	E12.5	Kitl-dTomato	2D	1	-		part of 1 lobe	11229x9345	0.1202x0.1202	13612	-	-	-	-	-	-
220323_3	220323_3	13.2 Gb	DNA	LHX2	Cxcl12-dsRed	CD146	E12.5	Cxcl12-dsRed	3D	88	30 um		part of 2 lobes	5760x3252	0.2841x0.2841x0.3467	67847	-	-	-	-	-	-
220323_3_1	220323_3_1	3.5 Gb	DNA	LHX2	Cxcl12-dsRed	CD146	E12.5	Cxcl12-dsRed	3D	52	15 um		part of 1 lobe	2913x2915	0.2841x0.2841x0.2985	14855	-	-	-	-	-	-
230314_10	230314_10	354 Mb	DNA	CD45	CD146	KIT	E12.5	WT	2D	1	-		2 lobes	4765x9266	0.2405x0.2405	17765	3	4	-	-	0	5
230314_11	230314_11	608 Mb	DNA	CD45	CD146	KIT	E12.5	WT	2D	1	-		all FL	10158x7473	0.2405x0.2405	27546	5	7	-	-	0	7
230314_12	230314_12	372 Mb	DNA	CD45	CD146	KIT	E12.5	WT	2D	1	-		2 lobes	8315x5585	0.2405x0.2405	14739	2	9	-	-	3	1
220325_4	220325_4	2.1 Gb	DNA	LHX2	Cxcl12-dsRed	HNF4a	E12.5	Cxcl12-dsRed	3D	70	20 um		part of 1 lobe	1943x1943	0.2841x0.2841x0.2985	7544	-	-	-	-	-	-
220123_1	220123_1	1.5 Gb	DNA	LHX2	Cxcl12-dsRed	CD146	E14.5	Cxcl12-dsRed	2D	1	-		all FL	13855x13834	0.2405x0.2405	73961	-	-	-	-	-	-
220125_2	220125_2	1.2 Gb	DNA	LHX2	Cxcl12-dsRed	CD146	E14.5	Cxcl12-dsRed	2D	1	-		all FL	14156x10362	0.2405x0.2405	68277	-	-	-	-	-	-
220123_3_1	220123_3_1	1.5 Gb	DNA	HNF4a	Cxcl12-dsRed	CD146	E14.5	Cxcl12-dsRed	2D	1	-		all FL	14924x12135	0.2405x0.2405	72189	-	-	-	-	-	-
220123_3_2	220123_3_2	2.6 Gb	DNA	HNF4a	Cxcl12-dsRed	CD146	E14.5	Cxcl12-dsRed	3D	86	25 um		1 tile	1951x1931	0.2405x0.2405x0.2985	9191	-	-	-	-	-	-
230124_1	230124_1_1	61 Mb	DNA	CD45	HNF4a	KIT	E14.5	WT	2D	1	-		piece	2682x2826	0.1804x0.1804	59909	8	12	-	-	6	3
	230124_1_2	292 Mb	DNA	CD45	HNF4a	KIT	E14.5	WT	2D	1	-		piece	5597x6524	0.1804x0.1804		6	5	-	-	4	3
	230124_1_3	378 Mb	DNA	CD45	HNF4a	KIT	E14.5	WT	2D	1	-		piece	5632x8380	0.1804x0.1804		8	6	-	-	6	0
	230124_1_4	367 Mb	DNA	CD45	HNF4a	KIT	E14.5	WT	2D	1	-		piece	4474x10248	0.1804x0.1804		11	6	-	-	5	1
	230124_1_5	500 Mb	DNA	CD45	HNF4a	KIT	E14.5	WT	2D	1	-		piece	8342x7487	0.1804x0.1804		10	4	-	-	4	1
230213_5	230213_5	2.58 Gb	DNA	CD45	HNF4a	KIT	E14.5	WT	2D	1	-		all FL	17426x18518	0.1804x0.1804	83205	7	8	-	-	5	9
230213_6	230213_6	2.98 Gb	DNA	CD45	HNF4a	KIT	E14.5	WT	2D	1	-		all FL	19331x19278	0.1804x0.1804	93978	4	5	-	-	3	6
230213_9	230213_9	3.28 Gb	DNA	CD45	LHX2	KIT	E14.5	WT	2D	1	-		all FL	20171x20328	0.1804x0.1804	107771	4	13	-	-	4	4
230215_7	230215_7	4.23 Gb	DNA	CD45	LHX2	KIT	E14.5	WT	2D	1	-		all FL	19281x19418	0.1804x0.1804	126223	6	8	-	-	3	6
230215_8	230215_8	3 Gb	DNA	CD45	LHX2	KIT	E14.5	WT	2D	1	-		all FL	23863x22160	0.1804x0.1804	86284	5	6	-	-	5	11
221110_4	221110_4	13.5 Gb	DNA	FLK1	LHX2	HNF4a	E14.5	FLK1-GFP	3D	117	40 um		2 lobes	4859x2961	0.3788x0.3788x0.3467	137883	-	-	-	-	-	-
221117_1	221117_1	5.8 Gb	DNA	FLK1	PDGFRa	HNF4a	E14.5	FLK1-GFP	3D	89	30 um		2 lobes	2857x2856	0.3788x0.3788x0.3467	70415	-	-	-	-	-	-
210527_11	210527_11	15 Gb	DNA	GR1	CD45	NG2	E18.5	WT	3D	67	20 um		piece	4919x5847	0.2393x0.2393x0.2985	26794	-	-	0	4	-	-
210528_11	210528_11	20.2 Gb	DNA	GR1	CD45	NG2	E18.5	WT	3D	84	25 um		piece	3965x7770	0.2393x0.2393x0.2985	41332	-	-	4	5	-	-
210626_3	210626_3	17.9 Gb	DNA	B220	CD45	NG2	E18.5	WT	3D	69	20 um		piece	4911x6779	0.2393x0.2393x0.2985	31182	4	0	4	5	-	-
210629_3	210629_3	16.3 Gb	DNA	B220	CD45	NG2	E18.5	WT	3D	68	20 um		piece	5879x5224	0.2393x0.2393x0.2985	34276	5	4	5	8	-	-
210825_2	210825_2	12 Gb	DNA	B220	CD45	NG2	E18.5	WT	3D	68	20 um		piece	4782x4741	0.2393x0.2393x0.2985	19731	0	4	3	9	-	-
210827_2	210827_2	19.8 Gb	DNA	B220	CD45	NG2	E18.5	WT	3D	68	20 um		piece	6511x5599	0.2393x0.2393x0.2985	21153	2	3	1	2	-	-
210630_5	210630_5	16.7 Gb	DNA	NG2	CD45	CD11b	E18.5	WT	3D	68	20 um		piece	5866x7775	0.2393x0.2393x0.2985	51027	-	-	0	7	6	0
210630_5_1	210630_5_1	336 Mb	DNA	NG2	CD45	CD11b	E18.5	WT	2D	1	-		piece	3952x10620	0.2405x0.2405	12602	-	-	7	10	22	0
210704_6	210704_6	3.4 Gb	DNA	Gp38	CD146	-	E12.5	WT	3D	174	50 um	NO	piece of border	1320x2644	0.2405x0.2405x0.2985	-	-	-	-	-	-	-
211217_2	211217_2	654 Mb	DNA	LHX2	CD146	PDGFRa	E12.5	WT	3D	71	20 um		small piece	828x1391	0.2405x0.2405x0.2990	-	-	-	-	-	-	-
220518_8_2	220518_8_2	2 Gb	DNA	HNF4a	Kitl-tdTomato	CD146	E12.5	Kitl-tdTomato	3D	68	20 um		small piece	1940x1934	0.2405x0.2405x0.2985	-	-	-	-	-	-	-
220520_9	220520_9	1.5 Gb	DNA	PDGFRa	Kitl-tdTomato	CD146	E12.5	Kitl-tdTomato	3D	50	15 um		small piece	1938x1921	0.2405x0.2405x0.2985	-	-	-	-	-	-	-
200821	200821	17.5 Mb	DNA	CD31	E-Cadh	-	E18.5	WT	2D	1	-		piece	2040x2856	0.3785x0.3785	-	-	-	-	-	-	-
210827_5	210827_5	2.5 Gb	DNA	NG2	aSMA	EpCAM	E18.5	WT	3D	18	5 um		piece	3976x4376	0.2405x0.2405x0.2985	-	-	-	-	-	-	-
210627_4	210627_4	2.5 Gb	DNA	NG2	CD45	-	E18.5	WT	3D	68	20 um		small piece	3795x1614	0.2405x0.2405x0.2990	-	-	-	-	-	-	-
210311_6	210311_6	9.5 Gb	DNA	CD45	-	-	E18.5	WT	3D	123	40 um		piece	4908x3945	0.2841x0.2841x0.3467	-	-	-	-	-	-	-
210503_11	210503_11	4.2	DNA	NG2	CD45	-	E18.5	WT	3D	73	30 um		piece	3939x4879	0.3567x0.3567x0.4239	-	-	-	-	-	-	-
210305_13	210305_13	9.6 Gb	DNA	NG2	CD146	ALCAM	E18.5	WT	3D	146	50 um		piece	2961x2937	0.2814x0.2814x0.3462	-	-	-	-	-	-	-
210307_14	210307_14	9.9 Gb	DNA	Desmin	CD146	-	E16.5	WT	3D	142	50 um		piece	2972x2944	0.2841x0.2841x0.3467	-	-	-	-	-	-	-
210307_16	210307_16	11.2 Gb	DNA	Desmin	PDGFRa	CD146	E18.5	WT	3D	146	57 um		piece	2918x2924	0.2841x0.2841x0.3467	-	-	-	-	-	-	-
230214_3	230214_3	1.6 Gb	DNA	WT1	PDGFRa	CD146	E12.5	WT	3D	103	30 um		piece of border	1028x1926	0.1804x0.1804x0.2985	-	-	-	-	-	-	-
211021_2	211021_2	17 Mb	DNA	CD146	LHX2	PDGFRa	E13.5	WT	2D	1	-		small piece	1744x1248	0.2405x0.2405	-	-	-	-	-	-	-
211021_2_1	211021_2_1	2.2 Gb	DNA	LHX2	CD146	PDGFRa	E13.5	WT	3D	102	30 um		piece	1637x1626	0.2405x0.2405x0.2985	-	-	-	-	-	-	-
210630_1	210630_1	1 Gb	DNA	NG2	-	-	E12.5	WT	3D	35	10 um		piece	2744x2696	0.2397x0.2397x0.2985	-	-	-	-	-	-	-
				not analyzed
				not shown
[truncated: 16 more columns]
