# Supplementary material for: Spatiotemporal dynamics of fetal liver hematopoietic niches
Source: J Exp Med. 2025 Jan 7;222(2):e20240592. doi: 10.1084/jem.20240592 (PMC11706214; doi:10.1084/jem.20240592)
Supplement: Table S3 — shows TaqMan assays used for single-cell multiplexed qRT-PCR. [file jem_20240592_tables3.xlsx]

## Sheet: Table S3
Gene	Gene ID	Taqman Assay ID
Acta2	11475	Mm01546133_m1
Afp	11576	Mm00431715_m1
Alb	11657	Mm00802090_m1
Alcam	11658	Mm00711623_m1
Angpt1	11600	Mm00456503_m1
Angpt2	11601	Mm00545822_m1
Cdh1	12550	Mm01247357_m1
Cdh5	12562	Mm00486938_m1
Cebpa	12606	Mm00514283_s1
Csf1	12977	Mm00432686_m1
Csf2	12981	Mm01290062_m1
Csf3	12985	Mm00438334_m1
Cspg4	121021	Mm00507257_m1
Cxcl12	20315	Mm00445553_m1
Des	13346	Mm00802455_m1
Dlk1	13386	Mm00494477_m1
Efnb2	13642	Mm00438670_m1
Endoglin	13805	Mm00468252_m1
Epcam	17075	Mm00493214_m1
Ephb4	13846	Mm01201157_m1
Epo	13856	Mm01202755_m1
Flt3l	14256	Mm00442801_m1
Fn1	14268	Mm01256744_m1
Gpm6a	234267	Mm00463812_m1
Hnf4a	15378	Mm01247712_m1
Igf2	16002	Mm00439564_m1
Il33	77125	Mm00505403_m1
Il7	16196	Mm00434291_m1
Kdr	16542	Mm01222421_m1
Kitl	17311	Mm00442972_m1
Krt18	16668	Mm01601704_g1
Krt19	16669	Mm00492980_m1
Lepr	16847	Mm00440181_m1
Lgr5	14160	Mm00438890_m1
Lhx2	16870	Mm00839783_m1
Ltb	16994	Mm00434774_g1
Ly6a	110454	Mm00726565_s1
mKi-67	17345	Mm01278617_m1
Msln	56047	Mm00450770_m1
Msx2	17702	Mm00442992_m1
Nes	18008	Mm00450205_m1
Ngfr	18053	Mm00446296_m1
Onecut1	15379	Mm00839394_m1
Pdgfra	18595	Mm00440701_m1
Pdgfrb	18596	Mm00435553_m1
Pdpn	14726	Mm00494716_m1
Prox1	19130	Mm00435969_m1
Runx1	12394	Mm01213404_m1
Sox4	20677	Mm00486320_s1
Sox9	20682	Mm00448840_m1
Spp1	20750	Mm00436767_m1
Tek	21687	Mm00443243_m1
Thpo	21832	Mm00437040_m1
Vcam1	22329	Mm01320970_m1
Vim	22352	Mm01333430_m1
Wt1	22431	Mm01337048_m1
Actb	11461	Mm01205647_g1
Gapdh	14433	Mm99999915_g1
Hprt	15452	Mm03024075_m1
