# Supplementary material for: Spatiotemporal dynamics of fetal liver hematopoietic niches
Source: J Exp Med. 2025 Jan 7;222(2):e20240592. doi: 10.1084/jem.20240592 (PMC11706214; doi:10.1084/jem.20240592)
Supplement: Table S4 — list primers used for qRT-PCR. [file jem_20240592_tables4.xlsx]

## Sheet: Table S4
Gene	Gene ID	Primer FW	Primer RV	PrimerBank ID
Csf1	12977	GTGTCAGAACACTGTAGCCAC	TCAAAGGCAATCTGGCATGAAG	166064045c1
Csf2	12981	GGCCTTGGAAGCATGTAGAGG	GGAGAACTCGTTAGAGACGACTT	22094089a1
Csf3	12985	ATGGCTCAACTTTCTGCCCAG	CTGACAGTGACCAGGGGAAC	6753536a1
Cxcl12	20315	TGCATCAGTGACGGTAAACCA	TTCTTCAGCCGTGCAACAATC	7305465a1
Epo	13856	ACAAAGCCATCAGTGGTCTACG	TCTGGAGGCGACATCAATTCC	113931667c2
Flt3l	14256	GCCTGGAGCCCAAATTCCTC	GCTGAAGTAACAGTCAGGTGTC	18043820a1
Il7	16196	TTCCTCCACTGATCCTTGTTCT	AGCAGCTTCCTTTGTATCATCAC	6680433a1
Kitl	17311	GAATCTCCGAAGAGGCCAGAA	GCTGCAACAGGGGGTAACAT	198596a1
Thpo	21832	AACCCAGACGGAACAGAGC	GTGCTGCCATCACTCCCTC	291045236c3
Actb	11461	GCTTCTTTGCAGCTCCTTCGT	ATCGTCATCCATGGCGAACT	-
